# Supplementary material for: Evolution and Spatiotemporal Expression of ankha and ankhb in Zebrafish
Source: J Dev Biol. 2024 Sep 9;12(3):23. doi: 10.3390/jdb12030023 (PMC11417794; doi:10.3390/jdb12030023)
Supplement: Supplementary file 1 [file jdb-12-00023-s001.zip]

Archive with 2 entries (2 files):
- Supplementary Figure 1 for Submission.docx
- __MACOSX/._Supplementary Figure 1 for Submission.docx
